# Supplementary material for: The microtubule-binding protein EML3 is required for mammalian embryonic growth and cerebral cortical development, and Eml3 null mice are a model of cobblestone brain malformation
Source: eLife. 2026 Jul 9;14:RP107102. doi: 10.7554/eLife.107102 (PMC13349382; doi:10.7554/eLife.107102)
Supplement: Figure 1—source data 2. [file elife-107102-fig1-data2.zip]

Archive with 6 entries (5 files):
- Figure 1-source data 2/
- Figure 1-source data 2/Thumbs.db
- Figure 1-source data 2/Tm1e EML3 4min 6x6 expo.tif
- Figure 1-source data 2/Tm1e GAPDH 27s 4x4 expo.tif
- Figure 1-source data 2/Tm2d EML3 5min 8x8 expo.tif
- Figure 1-source data 2/Tm2d GAPDH 12s 4x4 expo.tif
