# Supplementary material for: The microtubule-binding protein EML3 is required for mammalian embryonic growth and cerebral cortical development, and Eml3 null mice are a model of cobblestone brain malformation
Source: eLife. 2026 Jul 9;14:RP107102. doi: 10.7554/eLife.107102 (PMC13349382; doi:10.7554/eLife.107102)
Supplement: Figure 7—source data 4. [file elife-107102-fig7-data4.zip]

Archive with 2 entries (1 files):
- Figure 7B-source data 2/
- Figure 7B-source data 2/EML3 DYNLL coIP 1min expo - EML3 DYNLL1.tif
